# Supplementary material for: Exploring the Influence of P3HT on PTCA Crystallization and Phase Behavior in Thin Films
Source: Nanomaterials (Basel). 2023 Nov 8;13(22):2918. doi: 10.3390/nano13222918 (PMC10675274; doi:10.3390/nano13222918)
Supplement: Supplementary file 1 [file nanomaterials-13-02918-s001.zip]

Archive with 1 entries (1 files):
- nanomaterials-2665575-supplementary.pdf
